# Supplementary material for: Impact of Intron and Retransformation on Transgene Expression in Leaf and Fruit Tissues of Field-Grown Pear Trees
Source: Int J Mol Sci. 2023 Aug 17;24(16):12883. doi: 10.3390/ijms241612883 (PMC10454629; doi:10.3390/ijms241612883)
Supplement: Supplementary file 1 [file ijms-24-12883-s001.zip]

Archive with 1 entries (1 files):
- ijms-2502457-supplementary.pdf
